# Supplementary material for: The effectiveness and usability of online, group-based interventions for people with severe obesity: a systematic review and meta-analysis
Source: Int J Obes (Lond). 2024 Nov 19;49(4):564–77. doi: 10.1038/s41366-024-01669-2 (PMC11999869; doi:10.1038/s41366-024-01669-2)
Supplement: Supplementary file 2 — Table S3_Data extraction and risk of bias [file 41366_2024_1669_MOESM2_ESM.xlsx]

## Sheet: Pilot DE
		Online participant characteristsics								Online intervention								Evaluation of the online intervention								Conclusion
Study ID	Year	Country	Total n	Mean BMI (online)	Mean age (online)	M % online gp	F % online	n (online baseline)	n (online incl in analysis)	Platform	Aim of study	Group size	n sessions	length of sessions	Duration of intervention	Follow -up	Theoretical basis	Outcomes	Effect on behaviours	Effect on health	Px engagement	Acceptability	Usability	Px satisfaction	Other
Cliffe	2020	Wales	14	39.3	48.5	39	61	13	13	Skype for Business	To understand participant experience of accessing an adapted programme via videoconference	6	10	NR	6m	2m, 4m, 6m	This study draws on the self-determination theory (SDT) model of health behaviour change, which suggests that meeting the three psychological needs of autonomy, competence and relatedness can enable health behaviour change. Ref: Ryan RM, Patrick H, Deci EL, Williams GC. Facilitating health behaviour change and its maintenance: Interventions based on self-determination theory. Europ Health Psychol…	Qualitative experience	There were seven key behaviour change themes identified: Personal responsibility; decision ownership; connectedness; identifying; peer support; new strategies; favourable comparisons. These were were summarised as autonomy, relatedness and competence.	Weight loss similar to offline version (4.4kg loss @ 6m)	10 completed	Themes identified from Px perspectives on accessing the programme included a reduced burden, saving time, taravel and cost and reduced threat. The remoteness of using videoconference had the advantage of feeling less daunting or stressful for people with more introverted personalities. It therefore seemed less threatening.	Px reported some initial technical difficulties establishing connections. However this is the preffred option for particularly rural areas.	Participants felt that accessing the group via Skype was less burdensome compared to an in-person group. It was important to many that it saved time, travel, monetary cost and employment disruption.	Online intervention was seen as a way of reducing the threat of exposure to the stigma and discrimination associated with obesity	Accessing a group weight management programme via videoconference may be the preferred option for some participants, overcoming some of the barriers to access to standard in-person programmes, particularly in rural areas. Participants are able to experience peer support via videoconference. During the COVID-19 pandemic, weight management programmes could utilize videoconference groups to continue…
Cliffe, 2020	2020	Wales	14	39.3	48.5	38	62	14	13	Skype for Business	To investigate participants’ perceptions of a group weight management programme, delivered via videoconference.	6	10	NR	6m	2m, 4m, 6m	This study draws on the self-determination theory (SDT) model of health behaviour change, which suggests that meeting the three psychological needs of autonomy, competence and relatedness can enable health behaviour change. Ref: Ryan RM, Patrick H, Deci EL, Williams GC. Facilitating health behaviour change and its maintenance: Interventions based on self-determination theory. Europ Health Psychol…	Px experiences and perspectives	There were seven key behaviour change themes identified: Personal responsibility; decision ownership; connectedness; identifying; peer support; new strategies; favourable comparisons. These were were summarised as autonomy, relatedness and competence.	Weight loss similar to offline version (4.4kg loss @ 6m)	10 completed	Themes identified from Px perspectives on accessing the programme included a reduced burden, saving time, taravel and cost and reduced threat, entering a room full of people.
Fraticelli	2020	Italy	36	35.2	56.5	50	50	18	11	web-based platform to create a classroom like environment enabling interaction with facilitator and fellow patients	compare a web-based nutritional intervention versus a traditional one, before and during the Italian ‘lockdown’ period due to the COVID-19 outbreak, in overweight and obese subjects affected by T2D or impaired glucose regulation (IGR)	up to 10	3?	NR	6m	3m, 6m, 12m	The programme, which included content on healthy nutrition and lifestyle and the promotion of physical activity, was conducted using a group session educational approach, in accordance with the best clinical practices described in the current scientific literature.12,28,29	BMI data, WHR, capillary fasting blood glucose, venous HbA1c, blood pressure and PREDIMED scores	NR	The web arm results showed a progressive weight loss and an improvement of BMI from baseline to T6 . In this group, an increase in both parameters was observed between T6 and the lockdown period. In the web arm, the median WHR decreased between baseline and T3, and between T6 and the lockdown period. No other significant differences were detected for the waist and hip circumference, blood pressur…	11 completed	7 lost to follow-up, but not significantly different from traditional route	we hypothesize that the provided web-based intervention enabled participants to keep in touch and stay engaged, thus contributing to avoiding radical and unhealthy lifestyle changes during the lockdown
Fraticelli, 2020	2020	Italy	36	35.2	56.5	50	50	18	15	web-based platform	to compare a web-based intervention versus a traditional nutritional one, with a focus on anthropometric and clinical parameters and adherence to a Mediterranean Diet	10	3	NR	6m	3m, 6m, 12m	The programme, which included content on healthy nutrition and lifestyle and the promotion of physical activity, was conducted using a group session educational approach, in accordance with the best clinical practices described in the current scientific literature.12,28,29	BMI data, WHR, capillary fasting blood glucose, venous HbA1c, blood pressure and PREDIMED scores	NR	The web arm results showed a progressive weight loss and an improvement of BMI from baseline to T6 . In this group, an increase in both parameters was observed between T6 and the lockdown period. In the web arm, the median WHR decreased between baseline and T3, and between T6 and the lockdown period. No other significant differences were detected for the waist and hip circumference, blood pressur…	11 completed
Willis	2016	USA	70	36.8	46.8	15	85	34		Facebook	evaluate the practicality and efficacy of using an online social network to deliver a weight management programme	12-18	24	NR	6m	6m	Social cognitive theory (28,29), problemsolving and the relapse prevention models (29–31).	Change in BMI, percent change in weight, change in waist circumference and energy and macronutrient intake	achieve the recommend weight loss of >5%	Weight change (%) from baseline to 6 months was -5.8 (SD 6.7%) in online group.	Engagement with the facebook group was quantified by the number of times participants ‘liked’ a study-related post and a post by a peer or posted a comment. The average number of ‘likes’ per person each week was 1.3. The average number of comments per person each week was 3.2. Participants in the OSN group reported listening to ~36% of the posted audio lectures.	Participants in facebook group reported a lack of familiarization with other members limited their comfort of sharing information	NR	NR	total cost per participant was lower	OSNs appear to be a viable delivery platform for weight loss interventions.
Willis, 2017	2016	USA	70	36.8	46.8	15	85	34	34	Facebook	evaluate the practicality and efficacy of using an online social network to deliver a weight management programme	12 to 18	24	NR	6m	6m	Social cognitive theory (28,29), problemsolving and the relapse prevention models (29–31).	Change in BMI, percent change in weight, change in waist circumference and energy and macronutrient intake	There were no significant differences between the groups for self-reported minutes of PA or steps.	Weight change (%) from baseline to 6 months was -5.8 (SD 6.7%) in online group.	Engagement with the facebook group was quantified by the number of times participants ‘liked’ a study-related post and a post by a peer or posted a comment. The average number of ‘likes’ per person each week was 1.3. The average number of comments per person each week was 3.2. Participants in the OSN group reported listening to ~36% of the posted audio lectures.	Participants in facebook group reported a lack of familiarization with other members limited their comfort of sharing information	NR	NR	total cost per participant was lower	OSNs appear to be a viable delivery platform for weight loss interventions.
																										Add a conclusion about the online group intervention in words of the paper.

## Sheet: Data extraction
			Online participant characteristsics										Online intervention								Evaluation of the online intervention										Conclusion
Study ID	Title	Year	Country	Study design	Total n	Mean BMI (online)	Measured	Mean age (online)	M % online gp	F % online	n (online baseline)	n (online incl in analysis)	Platform	Aim of study	Group size	n sessions	length of sessions	Duration of intervention	Follow -up	Theoretical basis	Outcomes	Effect on behaviours	Effect on health	Px engagement	Acceptability	Usability	Px satisfaction	Other	Facilitators to Group Engagement	Barriers to Group Engagement
Cliffe, 2021	Can you see me? Participant experience of accessing a weight management programme via group videoconference to overcome barriers to engagement. Health Expect Wiley-Blackwell	2021	Wales	Qualitative	14	39.3	Not specified	48.5	39	61	13	13	Skype for Business	To understand participant experience of accessing an adapted programme via videoconference	6	10	NR	6m	2m, 4m, 6m	This study draws on the self-determination theory (SDT) model of health behaviour change, which suggests that meeting the three psychological needs of autonomy, competence and relatedness can enable health behaviour change. Ref: Ryan RM, Patrick H, Deci EL, Williams GC. Facilitating health behaviour change and its maintenance: Interventions based on self-determination theory. Europ Health Psychol…	Qualitative experience	There were seven key behaviour change themes identified: Personal responsibility; decision ownership; connectedness; identifying; peer support; new strategies; favourable comparisons. These were were summarised as autonomy, relatedness and competence.	Weight loss similar to offline version (4.4kg loss @ 6m)	10 completed	Themes identified from Px perspectives on accessing the programme included a reduced burden, saving time, taravel and cost and reduced threat. The remoteness of using videoconference had the advantage of feeling less daunting or stressful for people with more introverted personalities. It therefore seemed less threatening.	Px reported some initial technical difficulties establishing connections. However this is the preffred option for particularly rural areas.	Participants felt that accessing the group via Skype was less burdensome compared to an in-person group. It was important to many that it saved time, travel, monetary cost and employment disruption.	Online intervention was seen as a way of reducing the threat of exposure to the stigma and discrimination associated with obesity	Participants were asked to sign up to ground rules to facilitate effective group interaction and confidentiality, including accessing the video groups from a private area, free from disturbance. A test connection was made with each participant before joining the group programme to ensure audio and video connection. Accessing via skype better than in person – removed barriers. Online seemed less d…	Poor connection due to WIFI bandwidth meant individuals couldn’t participate (eg. Microphone and/or camera off). Freezing of images etc created barriers, especial for ana individual to whom English was their second language.	Accessing a group weight management programme via videoconference may be the preferred option for some participants, overcoming some of the barriers to access to standard in-person programmes, particularly in rural areas. Participants are able to experience peer support via videoconference. During the COVID-19 pandemic, weight management programmes could utilize videoconference groups to continue…
Fraticelli, 2020	A nutritional web-based approach in obesity and diabetes before and during COVID-19 lockdown	2020	Italy	RCT	36	35.2	Measured in clinic	56.5	50	50	18	11	Web-based platform to create a classroom like environment enabling interaction with facilitator and fellow patients	To compare a web-based nutritional intervention versus a traditional one, before and during the Italian ‘lockdown’ period due to the COVID-19 outbreak, in overweight and obese subjects affected by T2D or impaired glucose regulation (IGR)	up to 10	3?	NR	6m	3m, 6m, 12m	The programme, which included content on healthy nutrition and lifestyle and the promotion of physical activity, was conducted using a group session educational approach, in accordance with the best clinical practices described in the current scientific literature.12,28,29	BMI data, WHR, capillary fasting blood glucose, venous HbA1c, blood pressure and PREDIMED scores	NR	The web arm results showed a progressive weight loss and an improvement of BMI from baseline to T6 . In this group, an increase in both parameters was observed between T6 and the lockdown period. In the web arm, the median WHR decreased between baseline and T3, and between T6 and the lockdown period. No other significant differences were detected for the waist and hip circumference, blood pressur…	11 completed	7 lost to follow-up, but not significantly different from traditional route	we hypothesize that the provided web-based intervention enabled participants to keep in touch and stay engaged, thus contributing to avoiding radical and unhealthy lifestyle changes during the lockdown	NR		Web based classroom made to enable interaction between members and facilitators. Repeatable exercises with immediate feedback were also placed to assess patients’ awareness. One to one chat function available. Content sent online. Online group enabled members to stay in touch more easily	User’s behaviour and motivation, lack of organizational support and home obstructions
Willis, 2017	Washburn RA, Donnelly JE. Distance learning strategies for weight management utilizing online social networks versus group phone conference call.	2017	USA	Randomised study	70	36.8	Measured in clinic (baseline/6 months); self-report throughout	46.8	15	85	34		Facebook	To evaluate the practicality and efficacy of using an online social network to deliver a weight management programme	12-18	24	NR	6m	6m	Social cognitive theory (28,29), problemsolving and the relapse prevention models (29–31).	Change in BMI, percent change in weight, change in waist circumference and energy and macronutrient intake	achieve the recommend weight loss of >5%	Weight change (%) from baseline to 6 months was -5.8 (SD 6.7%) in online group.	Engagement with the facebook group was quantified by the number of times participants ‘liked’ a study-related post and a post by a peer or posted a comment. The average number of ‘likes’ per person each week was 1.3. The average number of comments per person each week was 3.2. Participants in the OSN group reported listening to ~36% of the posted audio lectures.	Participants in facebook group reported a lack of familiarization with other members limited their comfort of sharing information	NR	NR	total cost per participant was lower	Educators were trained to deliver the phone intervention by listening to recordings of sessions delivered by phone from a previously completed trial and participating in mock group sessions. Participants were instructed to post a minimum of four comments on the message board per week, and intervention compliance for the OSN participants was determined by participants meeting the four post minimum…	Feeling unfamiliar with other members	OSNs appear to be a viable delivery platform for weight loss interventions.
Abbott, 2020	Socio-demographic predictors of uptake of a virtual group weight management program during the COVID-19 pandemic	2020	England	Prospective cross-sectional study	315	46.8	Baseline weight from EPR	44	30	70	227	227	VidyoConnect	To assess the uptake of transfer from a face-to-face to a virtual group WMP during the COVID-19 pandemic. Secondary aim was to investigate predictors of uptake.	NR	6	1 hr	6m	NR	NR, response to COVID limitations on service delievry	Acceptance of virtual group Y/N	The most frequent reason for declining was lack of internet access and/or lack of digital skills (89.8%, n = 79), while 10.2% (n = 9) patients declined as they only wished to partake in face-to-face sessions.	NR	Older patients and Black, Asian and Minority Ethnicity (BAME) patients were less likely to accept the virtual group WMP	NR	NR	NR		Referral to ‘Digital Health Champions’ suggested to help improve uptake. https://digital.nhs.uk/about-nhs-digital/our-work/transforming-health-and-care-through-technology/empower-the-person-formerly-domain-a/widening-digital-participation/digital-champions-for-health	89.8% of declines were due to lack of internet access or digital skills. 10.2% declined as they only wanted in person. Older individuals and BAME individuals were more likely to decline (statistically significant). Digital exclusion main reason for declining uptake	Strategies aimed at improving uptake of group WMP among BAME and older adult groups are needed
Batsis, 2021	Feasibility and acceptability of a technology-based, rural weight management intervention in older adults with obesity	2021	USA	Non-randomised, non-blinded, single-arm study	53	36.5	Measured in clinic (baseline)	72.9	18	82	53	44	HIPAA compliant version of Zoom	To assess the feasibility, acceptability and preliminary outcomes of an integrated technology-based health promotion intervention in rural-living, older adults using remote monitoring and synchronous video-based technology.	10	47	1 hr	6m	2m, 4m, 6m	The intervention was based on structural elements of the social cognitive theory and the technology acceptance model	Feasibility & acceptability; completion & attendance. Changes in weight & movement (30STS), walk & grip strength. LLFDI	NR	Mean weight loss was 4.6±3.5 kg (4.7%), and 30STS improved from 13.5±5.7 to 16.7±5.9 repetitions (p< 0.001) over six-months. Fifty-percent of the cohort had clinically significant improvements in weight (n=22), 73% had at least a 2repetition improvement in 30STS, and 41% had at least a 30 m improvement in 6-min walk. Changes in 6-min walk were clinically significant 42.0±77.3 m (P= 0.005). Gait s…	44 completed (83%)	9 drop-outs, 1 adverse event (AF diagnosed)		Overall satisfaction with the trial (4.7+ 0.6, scale: 1 (low) to 5 (high)) and with Fitbit (4.2+ 0.9) were high	This contained quite an intensive combination of 1:1 and group, in person and online sessions. To facilitate participation A Samsung Galaxy A Tab. 10.1″ tablet was given to participants.	Every 3–4 weeks, there was an on-site group session to promote social engagement amongst participants and interventionists, alongside the twice weekly online sessions. A Samsung Galaxy A Tab. 10.1″ tablet was given to participants. Step-by-step, picture-based instructions for connecting the tablet to their home Wi-Fi was then ‘mirrored’ to their personal television at home using an Amazon Firesti…	Digital divide in internet accessibility, trial provided WIFI hotspot would aid the study. Need for more continuous feedback to enhance engagement. The ease of synchronisation must be considered – an easy to connect service is preferable – usability is a key barrier.	A technology-based obesity intervention is feasible and acceptable to older adults with obesity and may lead to weight loss and improved physical function
West, 2016	Do individual, online motivational interviewing chat sessions enhance weight loss in a group-based, online weight control program?	2014	USA	RCT	398	36	Not specified	48.4	10	90	398	323	NR	To examine whether the addition of online motivational interviewing (MI) chats to a Webbased, group behavioral obesity treatment program augments weight loss outcomes relative to the Webbased weight control program alone.	NR	36 or 42	NR	18m	6m, 18m	NR	Weight loss, attendance, self-monitoring	No-difference on self monitorign between groups.	There were no significant differences in weight loss between BT (25.566.0 kg) and BT1MI (25.166.3 kg) at 6 months or at 18 months (23.367.1 kg vs. 23.567.7 kg for BT and BT1MI, respectively).	Attendance at group chats did not differ between groups, nor did self-monitoring patterns, suggesting comparable engagement in the weight control program in both conditions.	NR	NR	NR	Method reported in Krukowski RA, DiLillo V, Ingle K, Harvey JR, West DS. Design and methods of a synchronous online motivational interviewing intervention for weight management. JMIR Res Protoc 2016;5:e69.	Suggested that video format is better than text based.	Loss of non-verbal cues because of the chat format proved problematic for both counsellor and participant. Rapidly written text formats can often be misconstrued without the context of facial and voice nuances. Engagement decreased in the later part of the program. MI chat sessions had no influence on engagement	Online MI chat sessions were not a viable strategy to enhance Web-based weight control treatment outcomes
Ahrendt, 2013	The Effectiveness of Telemedicine for Weight Management in the MOVE! Program.	2010	USA	Retrospective cohort study	120	38.9	EPR	57	92	8	60	60	Videoconference	To determine the effectiveness of delivering the MOVE! Weight Management Program using videoconferencing technology including participants with multiple medical conditions and medications that may impact weight.	8 Px in 3 sites = 24	12	1 hr	12 wks	1yr	NR	Weight, BMI, QoL Depression, Self efficacy, eating disorder	NR	The videoconferencing group had a mean weight loss of 3.3 kg after 1 year	28 completed 9-12 sessions; 22 complerted 5-8 sessions; 10 completed 1-4 sessions	NR	NR	NR	Dose response relationship: Those attending 9-12 classes lost the greatest amount of weight at the end of 12 weeks versus those attending only 1-4 sessions.	64% of participants were known to be in rural locations which may have influenced the engagement as they had no other option.	NR	This study demonstrates that videoconferencing is an effective form of treatment for weight management. Weight loss was maintained for 1 year after baseline.
Cavallo, 2016	Assessing the Feasibility of a Web-Based Weight Loss Intervention for Low-Income Women of Reproductive Age: A Pilot Study	2012	USA	Single group pre-post design feasibility study	40	39	Measure in clinic (baseline), scales given to participants for home measurements	30	0	100	40	12	Facebook	To examine the feasibility of delivering a previously tested group-based weight-loss intervention [10] adapted to low-income WRA using Web-based educational content and social media.	40	8	NR	16 wks	20 wks	NR	Weight, Physical activity, dietary habits, acceptability, barriers to use	Mean change in walking time was 116.3 minutes/week (SD=191.6 minutes/week) with a range of 0 to 675 minutes/week. Mean change in servings/day of fruit and vegetables was 0.5 servings/day (SD=1.5 servings/day) with a range of -2 to 3 servings/day. Very imprecise results.	Mean weight change in completers was -1.3 kg (SD 4.4kg) range of -9 to 5. 7 out of 12 participants lost weight.	12 completed the interventions (30%). Intervention activity participation was modest at the beginning and declined over time. High attrition noted and discused by authors.	Lack of familiarity with other participants prior to using the Facebook fan page may have limited engagement in the social media intervention component.	Some returnees reported lack of access to the Internet. Having multiple intervention components on different platforms (ie, Facebook, Google, email, and Qualtrics) may have produced too much burden for participants. Retention could possibly be improved by delivering all intervention components through 1 platform.	Some particiopants expressed a desire for additional tools like digital calorie counting applications and food scales. Returnees wanted more frequent group sessions and more meeting times and suggested more text and email reminders. Suggestions for improving the Facebook component of the program included having team building exercises, enlisting friends, and providing a list of participants to ea…		Returnees suggested sending reminders to improve participation and adding activities to increase familiarity among participants. Social media was suitable for this group. Returnees suggested digital calorie counting applications and food scales. Also team building exercises, enlisting friends, and providing a list of participants to each person to facilitate more face-to-face interaction with oth…	Hectic lives and work schedules interfered with engagement. Lack of access to internet. Not enough groups sessions and meeting times (5 over 20 weeks). Lack of familiarity with other group members before Facebook group component. Long interval between expressing interest and beginning study may have exacerbated barriers eg. Moving away. Components on too many platforms was a burden	Engagement with the intervention was limited and attrition was high.
Wild, 2015	A 1-year videoconferencing-based psychoeducational group intervention following bariatric surgery: results of a randomized controlled study	2012	Germany	RCT	117	49.2		41.2	40	60	59	58	Videoconference	To assess the efficacy of interventions after bariatric surgery. The online intervention was aimed at training strategies, and skills to improve coping, stress management and relaxation.	3	6	50mins	1 year	12 months	Authors manual. Published elsewhere. No mention of theroretical underpinnings.	Weight, BMI, QoL Depression, Self efficacy, eating disorder	Within group behavioural outcome: Not reported. No differences between intervention and control regarding QoL, self efficacy, eating psychopathology and depressive symptoms.	Patients significantly reduced their weight but no difference between the groups.	40 Px in the online group completed at least 8 sessions	NR	NR	NR	In the subgroup analysis of patients with clinically significatn depression, the intervention significantly improved depression and QoL scores.	NR	NR	Videoconferencing based psychoeducational group intervention does not improve health outcomes 1 year after surgery.
West 2021	Examining weekly facilitated group sessions and counselor‐crafted self‐monitoring feedback on treatment outcome in digital weight control: A pilot factorial study	2020	USA	Pilot study	73	35.8		50.5	8	92	37	35	Zoom	To assess value of feedback type incorporated into online groups	17-20	16	1 hr	4m	4m	Social cognition theory and self-regulation approach	Weight loss	Self monitoring was similar between the two feedback groups	Those receiving pre-scripted feedback lost more weight than those receiving tailored feedback.	35 completed (95%)	NR	NR	NR	Only two groups in the total number received groups sessions, the other half were 1:1	Counsellor facilitated interactions reinforced the information and behavioural strategies introduced in the weekly module and elicited the experiences of participants applying behavioural skills to establish new diet and exercise habits and guided problem‐solving, group cohesion and social support. Shaping effective weight control behaviours with reinforcing comments. The social interaction provi…	Difficulty finding mutually convenient meeting times and staffing group sessions with experienced interventionists	Incorporating weekly facilitated online group sessions significantly increased weight losses achieved in a digital lifestyle program. Further, pre‐scripted, modular feedback required significantly less staff time than counselor‐crafted feedback without diminishing weight losses. Thus, group sessions and pre‐scripted feedback warrant consideration when designing digital lifestyle programs.
Bernhart, 2023	NEW Soul in the neighborhood—reach and effectiveness of a dissemination and implementation feasibility study	2020-21	USA	Feasibility study	60	36.8	Measured in person	48.3	Synchronous: 22 Asynchronous: 0	Synchronous: 78 Asynchronous: 100	Synchronous: 43 Asynchronous: 17	N/A	Zoom	To assess the reach and effectiveness of a virtual vegan diet intervention for African Americans	17-43	12	75mins	3m	3m	Constructs of Social Cognitive Theory emphasizing increasing self-efficacy and goal setting	Weight loss, BMI, diet self-efficacy, diet quality, QoL	NR	Synchronous and asynchronous groups had significant reduction in weight and BMI. QoL increased significantly in asynchronous group only	54/60 completed follow-up weight assessments and 51/60 completed surveys	NR	NR	NR	Self-efficacy significantly increased in both groups; self-perception of health increased in asynchronous only	NR	NR	A virtual vegan soul food intervention is effective at facilitating weight loss in both synchronous and asynchronous modalities
Bruce, 2023	Modifying diet and exercise in multiple sclerosis (MoDEMS): A randomized controlled trial for behavioral weight loss in adults with multiple sclerosis and obesity	2020-22	USA	RCT	71	37.5	Measured in person	47	18	82	36	34	Zoom	To examine the efficacy of a behavioural weight loss intervention for people with Multiple Sclerosis and obesity	2024-10-15	24	1 hr	6m	6m	Social Cognitive Theory	Weight loss, BMI, waist-to-height ratio, % fat tissue, physical activity, mobility, fatigue, QoL	Statistically significant difference between groups in activity (increased in IG, decreased in TAU group); no statistically significant difference in mobility	The intervention group had an average reduction in weight of 8.6% compared to 0.7% in TAU. More participants in IG vs TAU showed a weight loss of 5% or greater, and 10% or greater (statistically significant). Statistically significant differences in BMI and waist-to-height ratio also. Mental QoL increased in IG vs TAU but not physical QoL	Retention at 6 months was 94.4% in the intervention arm and 85.7% in TAU. Average attendance rate was 75.36% for weekly group meetings and 85.24% for monthly individual calls	NR	NR	NR	NR	NR	NR	Results support the efficacy of a behavioral weight loss program designed for pwMS and obesity.
Griffith, 2023	Tailor Made: A Pilot Virtual Weight Loss Intervention Individually Tailored for African American Men	2019-20	USA	Pilot study	72	37	Measured in clinic when possible; final assessments after March 2020 - self-assessment due to COVID	50	100	0	72	58	GoToMeeting or Zoom	To assess feasibility, acceptability, and impact of a behavioural virtual weight loss intervention tailored for middle-aged African American men	NR	12	45mins	3m	3m	Self-Determination Theory (autonomous motivation), social support, and Social Cognitive Theory (self-efficacy)	Feasibility, acceptability, anthropometric measures, blood markers	No significant within group changes for eating practices or physical activity. Changes in fruit and vegetable consumption and vegetable intake increased for the intervention group.	Small but significant decrease in BMI. Weight and body fat decreased but not significant	3-month attrition rate was 24.1% (control = 22.6%; weight loss 25.9%). Across groups, the most attended regularly scheduled call was Week 1 (79.4%), and the least attended call was Week 11 (44.1%)	While some participants felt supported by their group members, the 12% who did not feel supported by their group members noted that the virtual environment was a barrier. Some men suggested that allowing for additional meetings outside of the designated small group session would have increased the overall sense of social support.	NR	Participants valued the convenience of a virtual intervention but found it a barrier to group cohesion	NR	Weekly session reminders; text messages reinforcing group session learnings	Virtual environment was considered a barrier to social support by 12% of the men	The study demonstrated that the virtual weight loss intervention for African American men was feasible and acceptable
One study / 4 papers
Harvey-Berino, 2011	Internet delivered behavioral obesity treatment	2005	USA	RCT	323	35.6	Observed (baseline); observed and self-reported throughout study	46.7	7	93	323	234	online via a synchronous chat group	To understand the accuracy of self-reported weight over a 6-month Web-based obesity program	15-20 (says 12-18 elsewhere)	24	1 hr	6m	6m	NR	Assess accuracy of self-reported weight measurements	There was a significant difference between the weight loss when calculated using change in Reported weight from baseline to 6 months compared to weight loss calculated using the change in Observed weights (difference = 0.72 kg, p < 0.001), with weight change using Reported weights estimating a somewhat larger weight loss than Observed weights. The discrepancy between Reported and Observed weight …	NR	Reported weights were only available for 234 participants (73% ofthose completing 6-month assessment), due to failure to provide a weight within the 2-week window proximal to the Observed weight, which was considered in this analysis	NR	NR	NR	Same dataset as reported in 2010 study.	Reporting accuracy study - No details on groups	NR	The accuracy of weight reported online in the context of a behavioral weight control treatment program was high
Harvey-Berino, 2010	Internet delivered behavioral obesity treatment	2005	USA	RCT	481	35.6	Observed (baseline); observed and self-reported throughout study	46.7	7	93	320	303	online via a synchronous chat group	To evaluate the efficacy of an Internet behavioral weight loss program; and determine if adding periodic in-person sessions to an Internet intervention improves outcomes	15-20 (says 12-18 elsewhere)	24	1 hr	6m	6m	NR	Weight loss	Dietary intake = All omparison groups (inc. f2f) reported reductions in calorie intake [M=−580(676) kcal/d]	Conditions differed significantly in mean weight loss [8.0 (6.1)kg vs. 5.5 (5.6)kg vs. 6.0 (5.5)kg], for InPerson, Internet, and Hybrid respectively, p<0.01, n=462). Weight loss for InPerson was significantly greater than the Internet and Hybrid conditions (p<0.05). the proportion losing 7% did differ significantly (56.3% vs. 37.3% vs. 44.4% for InPerson, Internet, and Hybrid respectively, p<0.01)	462 completed 6m assessment	Attendance was calculated as proportion of online chats or in-person groups attended out of a possible 24 sessions. Similarly, compliance with self-monitoring was calculated as percent of weeks that subjects submitted a journal (either a paper journal or on-line, as appropriate). There were no differences in group sessions attended across conditions (76% for Internet vs. 71% for InPerson vs. 72% …	NR	NR	Perceived group support differed significantly between conditions (p<0.02). InPerson participants perceived their group members to be significantly more supportive than individuals participating in the Internet condition. However, the Hybrid group did not differ significantly from the InPerson or the Internet conditions on perceived group support [6.4(3.1) vs. 7.9(3.0) vs. 6.8(3.0), for the Inter…	Members reviewed the weeks online material before the online session. In person support alongside online didn’t have an effect. Behaviourally trained graduate students, clinical psychologists, and registered dieticians with extensive weight management experience	Having a different councillor in person and online reduced the alliance	the Internet is a viable alternative to in-person treatment for the delivery and dissemination of a behavioral weight-control intervention. The addition of periodic in-person sessions did not improve outcomes.
Krukowski, 2011	Comparing behavioral weight loss modalities: incremental cost-effectiveness of an internet-based versus an in-person condition.	2005	USA	RCT	323	35.7	Observed (baseline); observed and self-reported throughout study	46.3	8	92	162	161	Website	To assess the costs associated with a group behavioral weight loss intervention and compare cost-effectiveness based on treatment delivery modality (in-person vs. Internet).	12 to 18	24	1 hr	6 m	6m	NR	Weight, BMI	NR	Participants in the Internet condition lost an average of 5.5 ± 5.6 kg	NR	NR	NR	NR	This modality of administration appears to be relatively more cost-effective than in-person delivery of the same behavioral intervention. However, a greater mean weight loss achieved in the in-person condition than in the Internet condition.	Cost effectiveness analysis- no details on groups	NR	Although inperson group behavioral weight control produced significantly greater weight loss than Internet-delivered group behavioral weight loss, the weight losses achieved with the Internet-based intervention were clinically significant (25), and this treatment modality was relatively more cost-effective than the in-person modality.
Krukowski, 2013	Patterns of success: online self-monitoring in a web-based behavioral weight control program	2005	USA	RCT	161 Same study as Krukowski, 2011. The current report focuses on the 161 participants who were randomized to the online condition.	35.6	Observed (baseline); observed and self-reported throughout study	46.2	8	92	161	161	Website	To examine patterns of self-monitoring associated with greater weight loss at 6-months.	12 to 18	24	1 hr	6 m	6m	NR	Weight, self-monitoring	91% of participants (n=147) logged in to the self-monitoring page at least once over the 6-month period, and the remaining analyses only include these participants who logged in at least once over the 6-month period. Participants submitted 73% of weekly selfmonitoring journals (including at least one entry)	Participants achieved a mean weight loss of −5.5 ±5.6 kg at six months	Female participants were significantly less likely to log-in overall to the self-monitoring tool compared to male participants. There was greater self-monitoring among older participants compared to younger participants. Overall self-monitoring log-ins were a significant predictor of 6-month weight loss.	NR	NR	NR		The website also included educational resources, a bulletin board for group communication, weekly tips and recipes, a BMI calculator, and local physical activity events	NR	Patterns of online self-monitoring were strongly associated with weight loss outcomes. These results suggest a specific focus on consistent self-monitoring early in a behavioral weight control program might be beneficial for achieving clinically significant weight losses.
One study / 3 papers
West, 2020	Adding Financial Incentives to Online Group-Based Behavioral Weight Control: An RCT	2016-18	USA	RCT	418	35.8	Observed (Wi‐Fi enabled e‐scales provided to study participants, which transmitted data directly to the study website)	49	9	91	418	360	NR	To assess whether adding financial incentives for self-monitoring and achieving target weight losses increases weight losses attained in a fully online, group-based behavioral weight management program compared with the same program alone	NR	24	NR	6m	6m	NR	Weight loss and treatment engagement (attendance, self-monitoring of body weight, dietary intake, and physical activity	Participants randomized to the Internet + incentives group lost more weight (-6.4 [SD=5.5] kg) than those in the Internet-only group (-4.7 [SD=6.6] kg; p<0.01). Further, a higher proportion of the Internet + incentives group achieved >=5% weight loss (55%) than those in the Internet-only group (40%; p<0.05). Treatment engagement was higher in the Internet + incentives condition, with greater self…	NR	Treatment engagement was higher in the Internet + incentives condition, with greater self-monitoring of behaviors targeted by incentives, as well as higher rates of behaviors not targeted and higher self-reported physical activity. Study retention was higher among those in the Internet + incentives condition (91%) than those in the Internet-only condition (81%; p=0.003).	NR	NR	NR	Data collected 2016-18	Incentives lead to greater treatment engagement. Participants completed a behavioural run-in by logging into the group chat webpage, as well as complete 3 consecutive days of self-monitoring. Interactive chats focused on reinforcing behavioural skills and providing social support. Website had a bulletin board for group communications. Group counsellors sent participants weekly e-mails with tailor…	NR	Adding financial incentives to a program delivered fully online increases weight losses compared with the program alone and can achieve weight losses comparable to in-person programs, offering potential for substantial geographic reach.
West, 2022	Randomized controlled trial of financial incentives during weight‐loss induction and maintenance in online group weight control	2016-18	USA	RCT	418	35.8	Observed (Wi‐Fi enabled e‐scales provided to study participants, which transmitted data directly to the study website)	49	9	91	418	418	NR	To examine the impact of an integrated incentive scheme and to explore what happens to weight outcomes and critical weightmanagement behaviors once financial incentives end.	NR	24	NR	18m	18m	NR	Weight loss and treatment engagement (attendance, self-monitoring of body weight, dietary intake, and physical activity	As previously reported (West, 2020), the provision of financial incentives during weight- loss induction (Months 1- 6) was associated with greater average weight loss than was produced with the online program alone in both the intent- to- treat and completers analyses . A significantly greater proportion of those offered incentives achieved clinically meaningful weight- loss thresholds during wei…		Targeted weight- control behaviors were reported more frequently by Internet+Incentives participants while process incentives were being provided, with some spillover into periods when there was no incentive for a particular behavior but when weight-outcome incentives were still offered.	NR	NR	NR		Group sessions first focussed on weight loss and then stability	No incentive = less motivation to self-report
Stansbury, 2021	Distinguishing early patterns of physical activity goal attainment and weight loss in online behavioral obesity treatment using latent class analysis	2016-18	USA	Secondary analysis of the control arm in a randomised trial	212 This subgroup analysis is one arm of the West 2020 study	35.8	Observed (Wi‐Fi enabled e‐scales provided to study participants, which transmitted data directly to the study website)	48	9	91	212	194	NR	To characterize individuals with distinct patterns of weekly adherence to Physical Activity goals.	NR	24	NR	6m	6m	NR	Adherence to physical activity goals			The greatest weight losses were seen in the subgroup likely to meet program goals for both weekly minutes of moderate-to-vigorous PA and daily steps.	NR	NR	NR		Group chat session attendance monitored weekly	NR	Early physical activity patterns emerged as a novel factor associated with subsequent weight loss and provide an important lens to view early treatment engagement.

## Sheet: Copy of Data extraction
Study ID	Study aims	Outcome measures	Key findings	Effect on behaviours	Effect on health	Px engagement	Acceptability	Usability	Px satisfaction	Other
Abbott, 2020	To assess the uptake of transfer from a face-to-face to a virtual group WMP during the COVID-19 pandemic. Secondary aim was to investigate predictors of uptake.	Acceptance of virtual group	Reasons for lack of acceptance: Lack of internet access (89.8%), preference for face-to-face sessions (10.2%) Older and BAME patients less likely to engage	The most frequent reason for declining was lack of internet access and/or lack of digital skills (89.8%, n = 79), while 10.2% (n = 9) patients declined as they only wished to partake in face-to-face sessions.	NR	Older patients and Black, Asian and Minority Ethnicity (BAME) patients were less likely to accept the virtual group WMP	NR	NR	NR
Ahrendt, 2013	To determine the effectiveness of delivering the MOVE! Weight Management Program using videoconferencing technology including participants with multiple medical conditions and medications that may impact weight.	Weight-related: Weight, BMI Wellbeing: QoL, Depression, eating disorder Behavioural: Self efficacy	Intervention group lost weight while control gained weight (mean difference in weight loss between groups: 5.5kg)	NR	The videoconferencing group had a mean weight loss of 3.3 kg after 1 year	28 completed 9-12 sessions; 22 complerted 5-8 sessions; 10 completed 1-4 sessions	NR	NR	NR	Dose response relationship: Those attending 9-12 classes lost the greatest amount of weight at the end of 12 weeks versus those attending only 1-4 sessions.
Batsis, 2021	To assess the feasibility, acceptability and preliminary outcomes of an integrated technology-based health promotion intervention in rural-living, older adults using remote monitoring and synchronous video-based technology.	Feasibility & acceptability Completion & attendance Changes in weight & movement (30STS), walk & grip strength, disability	High satisfaction with the trial Mean weight loss: 4.6±3.5 kg (4.7%) - 50% of cohort had clinically significant improvement 30STS improved from 13.5±5.7 to 16.7±5.9 repetitions; clinically significant changes in 6-min walk: 42.0±77.3 m; Improvements in total, upper, basic lower, and advanced lower extremity function No change in gait speed and grip strength	NR	Mean weight loss was 4.6±3.5 kg (4.7%), and 30STS improved from 13.5±5.7 to 16.7±5.9 repetitions (p< 0.001) over six-months. Fifty-percent of the cohort had clinically significant improvements in weight (n=22), 73% had at least a 2repetition improvement in 30STS, and 41% had at least a 30 m improvement in 6-min walk. Changes in 6-min walk were clinically significant 42.0±77.3 m (P= 0.005). Gait s…	44 completed (83%)	9 drop-outs, 1 adverse event (AF diagnosed)		Overall satisfaction with the trial (4.7+ 0.6, scale: 1 (low) to 5 (high)) and with Fitbit (4.2+ 0.9) were high	This contained quite an intensive combination of 1:1 and group, in person and online sessions. To facilitate participation A Samsung Galaxy A Tab. 10.1″ tablet was given to participants.
Bernhart, 2023	To assess the reach and effectiveness of a virtual vegan diet intervention for African Americans	Weight-related: Weight, BMI Diet-related: Diet self-efficacy, Diet quality Well-being: QoL	Synchronous and asynchronous groups had significant reduction in weight and BMI QoL increased significantly in asynchronous group only Self-efficacy significantly increased in both groups; self-perception of health increased in asynchronous only	NR	Synchronous and asynchronous groups had significant reduction in weight and BMI. QoL increased significantly in asynchronous group only	54/60 completed follow-up weight assessments and 51/60 completed surveys	NR	NR	NR	Self-efficacy significantly increased in both groups; self-perception of health increased in asynchronous only
Bruce, 2023	To examine the efficacy of a behavioural weight loss intervention for people with Multiple Sclerosis and obesity	Weight-related: Weight loss, BMI, waist-to-height ratio, % fat tissue Behavioural: Physical activity, mobility, Well-being: fatigue, QoL	Statistically significant difference between groups in activity (increased in IG, decreased in TAU group); no statistically significant difference in mobility Statistically significant difference in weight loss (higher in IG vs TAU), BMI and waist-to-height ratio Mental QoL increased in IG vs TAU but not physical QoL	Statistically significant difference between groups in activity (increased in IG, decreased in TAU group); no statistically significant difference in mobility	The intervention group had an average reduction in weight of 8.6% compared to 0.7% in TAU. More participants in IG vs TAU showed a weight loss of 5% or greater, and 10% or greater (statistically significant). Statistically significant differences in BMI and waist-to-height ratio also. Mental QoL increased in IG vs TAU but not physical QoL	Retention at 6 months was 94.4% in the intervention arm and 85.7% in TAU. Average attendance rate was 75.36% for weekly group meetings and 85.24% for monthly individual calls	NR	NR	NR	NR
Cavallo, 2016	To examine the feasibility of delivering a previously tested group-based weight-loss intervention [10] adapted to low-income WRA using Web-based educational content and social media.	Weight-related: Weight, Behavioural: Physical activity, dietary habits Intervention-related: acceptability, barriers to use	Mean change in walking time: 116.3 minutes/week (SD=191.6 minutes/week); mean change in servings/day of fruit and vegetables was 0.5 servings/day (SD=1.5 servings/day) Mean weight change in completers was -1.3 kg (SD 4.4kg); 7/12 participants lost weight. Lack of access to internet, intervention components on multiple platforms, lack of prior familiarity with other participants were reported as i…	Mean change in walking time was 116.3 minutes/week (SD=191.6 minutes/week) with a range of 0 to 675 minutes/week. Mean change in servings/day of fruit and vegetables was 0.5 servings/day (SD=1.5 servings/day) with a range of -2 to 3 servings/day. Very imprecise results.	Mean weight change in completers was -1.3 kg (SD 4.4kg) range of -9 to 5. 7 out of 12 participants lost weight.	12 completed the interventions (30%). Intervention activity participation was modest at the beginning and declined over time. High attrition noted and discused by authors.	Lack of familiarity with other participants prior to using the Facebook fan page may have limited engagement in the social media intervention component.	Some returnees reported lack of access to the Internet. Having multiple intervention components on different platforms (ie, Facebook, Google, email, and Qualtrics) may have produced too much burden for participants. Retention could possibly be improved by delivering all intervention components through 1 platform.	Some particiopants expressed a desire for additional tools like digital calorie counting applications and food scales. Returnees wanted more frequent group sessions and more meeting times and suggested more text and email reminders. Suggestions for improving the Facebook component of the program included having team building exercises, enlisting friends, and providing a list of participants to ea…
Cliffe, 2021	To understand participant experience of accessing an adapted programme via videoconference	Qualitative experience	Seven behaviour change themes: Personal responsibility; decision ownership; connectedness; identifying; peer support; new strategies; favourable comparisons. These were were summarised as autonomy, relatedness and competence.	There were seven key behaviour change themes identified: Personal responsibility; decision ownership; connectedness; identifying; peer support; new strategies; favourable comparisons. These were were summarised as autonomy, relatedness and competence.	Weight loss similar to offline version (4.4kg loss @ 6m)	10 completed	Themes identified from Px perspectives on accessing the programme included a reduced burden, saving time, taravel and cost and reduced threat. The remoteness of using videoconference had the advantage of feeling less daunting or stressful for people with more introverted personalities. It therefore seemed less threatening.	Px reported some initial technical difficulties establishing connections. However this is the preffred option for particularly rural areas.	Participants felt that accessing the group via Skype was less burdensome compared to an in-person group. It was important to many that it saved time, travel, monetary cost and employment disruption.	Online intervention was seen as a way of reducing the threat of exposure to the stigma and discrimination associated with obesity
Fraticelli, 2020	To compare a web-based nutritional intervention versus a traditional one, before and during the Italian ‘lockdown’ period due to the COVID-19 outbreak, in overweight and obese subjects affected by T2D or impaired glucose regulation (IGR)	Weight-related: BMI data, Waist-to-height ratio Blood markers: capillary fasting blood glucose, venous HbA1c, blood pressure and PREDIMED scores	Progressive weight loss and improvement of BMI; decrease in median WHR No significant differences for other outcomes	NR	The web arm results showed a progressive weight loss and an improvement of BMI from baseline to T6 . In this group, an increase in both parameters was observed between T6 and the lockdown period. In the web arm, the median WHR decreased between baseline and T3, and between T6 and the lockdown period. No other significant differences were detected for the waist and hip circumference, blood pressur…	11 completed	7 lost to follow-up, but not significantly different from traditional route	we hypothesize that the provided web-based intervention enabled participants to keep in touch and stay engaged, thus contributing to avoiding radical and unhealthy lifestyle changes during the lockdown	NR
Griffith, 2023	To assess feasibility, acceptability, and impact of a behavioural virtual weight loss intervention tailored for middle-aged African American men	Feasibility, acceptability Weight-related: Anthropometric measures Blood markers	No significant within group changes for eating practices or physical activity. Fruit and vegetable consumption and vegetable intake increased for intervention group. Small but significant decrease in BMI. Weight and body fat decreased but not significant Only some participants felt supported by other group members	No significant within group changes for eating practices or physical activity. Changes in fruit and vegetable consumption and vegetable intake increased for the intervention group.	Small but significant decrease in BMI. Weight and body fat decreased but not significant	3-month attrition rate was 24.1% (control = 22.6%; weight loss 25.9%). Across groups, the most attended regularly scheduled call was Week 1 (79.4%), and the least attended call was Week 11 (44.1%)	While some participants felt supported by their group members, the 12% who did not feel supported by their group members noted that the virtual environment was a barrier. Some men suggested that allowing for additional meetings outside of the designated small group session would have increased the overall sense of social support.	NR	Participants valued the convenience of a virtual intervention but found it a barrier to group cohesion	NR
Harvey-Berino, 2010	To evaluate the efficacy of an Internet behavioral weight loss program; and determine if adding periodic in-person sessions to an Internet intervention improves outcomes	Weight loss	Reductions in calorie intake in all groups (inc. f2f) In person weight loss significantly greater than internet and hybrid groups; proportion losing 7% did not differ significantly between groups In person participants perceived group support to be significantly higher than internet but hybrid did not differ from either; working alliance raated similarly	Dietary intake = All omparison groups (inc. f2f) reported reductions in calorie intake [M=−580(676) kcal/d]	Conditions differed significantly in mean weight loss [8.0 (6.1)kg vs. 5.5 (5.6)kg vs. 6.0 (5.5)kg], for InPerson, Internet, and Hybrid respectively, p<0.01, n=462). Weight loss for InPerson was significantly greater than the Internet and Hybrid conditions (p<0.05). the proportion losing 7% did differ significantly (56.3% vs. 37.3% vs. 44.4% for InPerson, Internet, and Hybrid respectively, p<0.01)	462 completed 6m assessment	Attendance was calculated as proportion of online chats or in-person groups attended out of a possible 24 sessions. Similarly, compliance with self-monitoring was calculated as percent of weeks that subjects submitted a journal (either a paper journal or on-line, as appropriate). There were no differences in group sessions attended across conditions (76% for Internet vs. 71% for InPerson vs. 72% …	NR	NR	Perceived group support differed significantly between conditions (p<0.02). InPerson participants perceived their group members to be significantly more supportive than individuals participating in the Internet condition. However, the Hybrid group did not differ significantly from the InPerson or the Internet conditions on perceived group support [6.4(3.1) vs. 7.9(3.0) vs. 6.8(3.0), for the Inter…
Harvey-Berino, 2011	To understand the accuracy of self-reported weight over a 6-month Web-based obesity program	Accuracy of self-reported weight measurements	Significant difference between weight loss calculated using reported weight vs observed weight - reported weight change larger than observed. This also differed significantly by race (higher reported in African American vs white) and by condition (lower for internet vs hybrid) but not gender.	There was a significant difference between the weight loss when calculated using change in Reported weight from baseline to 6 months compared to weight loss calculated using the change in Observed weights (difference = 0.72 kg, p < 0.001), with weight change using Reported weights estimating a somewhat larger weight loss than Observed weights. The discrepancy between Reported and Observed weight …	NR	Reported weights were only available for 234 participants (73% ofthose completing 6-month assessment), due to failure to provide a weight within the 2-week window proximal to the Observed weight, which was considered in this analysis	NR	NR	NR	Same dataset as reported in 2010 study.
Krukowski, 2011	To assess the costs associated with a group behavioral weight loss intervention and compare cost-effectiveness based on treatment delivery modality (in-person vs. Internet).	Weight, BMI	Participants in the Internet condition lost an average of 5.5 ± 5.6 kg	NR	Participants in the Internet condition lost an average of 5.5 ± 5.6 kg	NR	NR	NR	NR	This modality of administration appears to be relatively more cost-effective than in-person delivery of the same behavioral intervention. However, a greater mean weight loss achieved in the in-person condition than in the Internet condition.
Krukowski, 2013	To examine patterns of self-monitoring associated with greater weight loss at 6-months.	Weight, self-monitoring	Mean weight loss of 5.5 ± 5.6 kg at six months Female participants significantly less likely to log in to the self-monitoring tool than male; greater self-monitoring for older participants Overall logins were significant predictor of weight loss	91% of participants (n=147) logged in to the self-monitoring page at least once over the 6-month period, and the remaining analyses only include these participants who logged in at least once over the 6-month period. Participants submitted 73% of weekly selfmonitoring journals (including at least one entry)	Participants achieved a mean weight loss of −5.5 ±5.6 kg at six months	Female participants were significantly less likely to log-in overall to the self-monitoring tool compared to male participants. There was greater self-monitoring among older participants compared to younger participants. Overall self-monitoring log-ins were a significant predictor of 6-month weight loss.	NR	NR	NR
Stansbury, 2021	To characterize individuals with distinct patterns of weekly adherence to Physical Activity goals.	Adherence to physical activity goals	Greatest weight losses in subgroup likely to meet program goals for weekly minutes of moderate-to-vigorous PA and daily steps.			The greatest weight losses were seen in the subgroup likely to meet program goals for both weekly minutes of moderate-to-vigorous PA and daily steps.	NR	NR	NR
West, 2020	To assess whether adding financial incentives for self-monitoring and achieving target weight losses increases weight losses attained in a fully online, group-based behavioral weight management program compared with the same program alone	Weight loss Engagement (attendance, self-monitoring of body weight, dietary intake, and physical activity)	Incentives group lost more weight than no incentives Treatment engagement and study retention higher in incentives condition	Participants randomized to the Internet + incentives group lost more weight (-6.4 [SD=5.5] kg) than those in the Internet-only group (-4.7 [SD=6.6] kg; p<0.01). Further, a higher proportion of the Internet + incentives group achieved >=5% weight loss (55%) than those in the Internet-only group (40%; p<0.05). Treatment engagement was higher in the Internet + incentives condition, with greater self…	NR	Treatment engagement was higher in the Internet + incentives condition, with greater self-monitoring of behaviors targeted by incentives, as well as higher rates of behaviors not targeted and higher self-reported physical activity. Study retention was higher among those in the Internet + incentives condition (91%) than those in the Internet-only condition (81%; p=0.003).	NR	NR	NR	Data collected 2016-18
West, 2022	To examine the impact of an integrated incentive scheme and to explore what happens to weight outcomes and critical weightmanagement behaviors once financial incentives end.	Weight loss Engagement (attendance, self-monitoring of body weight, dietary intake, and physical activity)	Greater weight loss associated with financial incentives at 6 months, with significantly greater proportion achieving clinically meaningful weight loss (but not statistically significant). This result no longer apparen at month 12 but significantly greater proportion of incentives group were weight stable from month 6 to month 12	As previously reported (West, 2020), the provision of financial incentives during weight- loss induction (Months 1- 6) was associated with greater average weight loss than was produced with the online program alone in both the intent- to- treat and completers analyses . A significantly greater proportion of those offered incentives achieved clinically meaningful weight- loss thresholds during wei…		Targeted weight- control behaviors were reported more frequently by Internet+Incentives participants while process incentives were being provided, with some spillover into periods when there was no incentive for a particular behavior but when weight-outcome incentives were still offered.	NR	NR	NR
West, 2016	To examine whether the addition of online motivational interviewing (MI) chats to a Webbased, group behavioral obesity treatment program augments weight loss outcomes relative to the Webbased weight control program alone.	Weight loss Attendance, self-monitoring	No significant differences in weight loss between groups with and without motivational interviewing No difference in self-monitoring or attendance between groups	No-difference on self monitorign between groups.	There were no significant differences in weight loss between BT (25.566.0 kg) and BT1MI (25.166.3 kg) at 6 months or at 18 months (23.367.1 kg vs. 23.567.7 kg for BT and BT1MI, respectively).	Attendance at group chats did not differ between groups, nor did self-monitoring patterns, suggesting comparable engagement in the weight control program in both conditions.	NR	NR	NR	Method reported in Krukowski RA, DiLillo V, Ingle K, Harvey JR, West DS. Design and methods of a synchronous online motivational interviewing intervention for weight management. JMIR Res Protoc 2016;5:e69.
West 2021	To assess value of feedback type incorporated into online groups	Weight loss	Those receiving pre-scripted feedback lost more weight than those receiving tailored feedback.	Self monitoring was similar between the two feedback groups	Those receiving pre-scripted feedback lost more weight than those receiving tailored feedback.	35 completed (95%)	NR	NR	NR	Only two groups in the total number received groups sessions, the other half were 1:1
Wild, 2015	To assess the efficacy of interventions after bariatric surgery. The online intervention was aimed at training strategies, and skills to improve coping, stress management and relaxation.	Weight-related: Weight, BMI Wellbeing: QoL, Depression, eating disorder Behavioural: Self efficacy	No differences between intervention and control in QoL, self efficacy, eating psychopathology and depressive symptoms. Patients significantly reduced weight but no difference between the groups. In subgroup of patients with depression, intervention significantly improved depression and QoL scores.	Within group behavioural outcome: Not reported. No differences between intervention and control regarding QoL, self efficacy, eating psychopathology and depressive symptoms.	Patients significantly reduced their weight but no difference between the groups.	40 Px in the online group completed at least 8 sessions	NR	NR	NR	In the subgroup analysis of patients with clinically significatn depression, the intervention significantly improved depression and QoL scores.
Willis, 2017	To evaluate the practicality and efficacy of using an online social network to deliver a weight management programme	Weight-related: BMI, Weight, Waist circumference Diet: energy and macronutrient intake	Weight change (%) from baseline to 6 months was -5.8 (SD 6.7%) in online group Participants in online group reported a lack of familiarization with other members limited their comfort of sharing information Total cost per participant was lower in online vs telephone group	achieve the recommend weight loss of >5%	Weight change (%) from baseline to 6 months was -5.8 (SD 6.7%) in online group.	Engagement with the facebook group was quantified by the number of times participants ‘liked’ a study-related post and a post by a peer or posted a comment. The average number of ‘likes’ per person each week was 1.3. The average number of comments per person each week was 3.2. Participants in the OSN group reported listening to ~36% of the posted audio lectures.	Participants in facebook group reported a lack of familiarization with other members limited their comfort of sharing information	NR	NR	total cost per participant was lower

## Sheet: Critical Appraisal
Study ID	Type of study	Appraisal Tool	Appraised by
Abbott, 2020	prospective cross-sectional	MMAT	DS
Ahrendt, 2013	retrospective cohort	MMAT	LB
Batsis, 2021	non-randomised, single arm	MMAT	DS
Cavallo, 2016	single arm, pre-post	MMAT	LB
Cliffe, 2021	qualiatative	MMAT	DS
Fraticelli, 2020	RCT	RoB2	LB
West, 2016	RCT	RoB2	DS
Wild, 2015	RCT	RoB2	LB
Willis, 2017	RCT	RoB2	DS
West, 2021	RCT	RoB2	DS
Bernhart, 2023		MMAT	AA
Bruce, 2023	RCT	RoB2	AA
Griffith, 2023		MMAT	AA
One study / 4 papers
Harvey, 2011	RCT	RoB2	LB
Harvey, 2010	RCT	RoB2	LB
Krukowski, 2011	RCT	RoB2	LB
Krukowski, 2013	RCT	RoB2	LB
One study / 3 papers
West, 2020	RCT	RoB2
West, 2022	RCT	RoB2
Stansbury, 2021	RCT	RoB2

## Sheet: RoB2
Study ID	Reviewer	Randomization process	Comment for randomization process	Deviations from intended interventions	Comment for deviations from intended interventions	Missing outcome data	Comment for missing outcome data	Measurement of the outcome	Comment for measurement of the outcome	Selection of the reported result	Comment for selection of the reported result	Overall Bias	Comment for overall bias
Fraticelli, 2020	LB	Some concerns	No info about concealment	Low		Low		High	Px measured own BMI, this could have been affected by knowledge of Tx.	Low		High	Due to measurement of outcome
West, 2016	DS	Some concerns	No info about allocation schedule generation	Low		some concerns	limited drop out info, but unlikely to be related to outcome	Low		Low		some concerns	Lack of allocation detail and some limited drop out detail.
West, 2020	DS	Low		Low		Low		Low		Low		Low
Wild, 2015	LB	Low		Low		Low		Low		Low		Low
Willis, 2017	DS	Some concerns	No info about allocation schedule generation	Low		some concerns	limited drop out info, but unlikely to be related to outcome	Low		some concerns	pre-specified analysis plan not stated	some concerns	Lack of allocation detail and pre-specification of analysis plan
Harvey, 2010	LB	Low		Low		Low		Low		Low		Low
West, 2021	DS	Low		Low		Low		Low		Low		Low
Bruce, 2023	AA	Low		Low		Low		Low		Low		Low
Griffith, 2023	AA	Low		Some concerns	No info about type of analysis, but unlikely to have significantly impacted outcome	some concerns	limited drop out info, but unlikely to be related to outcome	Low		some concerns	pre-specified analysis plan not stated	some concerns	Lack of detail about analysis type and pre-specification of analysis plan

## Sheet: ROBINS-I
Study ID	Type of study	Appraisal Tool	Appraised by	Confounding	Selection	Classification interventions	Deviations interventions	Missing data	Measurement outcomes	Selective reporting	Overall
Abbott, 2020	prospective cross-sectional		DS
Ahrendt, 2013	retrospective cohort		LB
Batsis, 2021	non-randomised, single arm		DS
Cavallo, 2016	single arm, pre-post	ROBINS-I	LB	Critical	Low	Low	Moderate	Moderate	Low	Low	Critical
Cliffe, 2021	qualiatative		DS
			Decided ROBINS-I is inappropriate tool for these studies aere they are not 2 arm NRCTs.
			Decided to use MMAT instead - see next tab.

## Sheet: MMAT
Study ID	Type of study	Appraisal Tool	Appraised by	Are there clear research questions?	Do the collected data allow to address the research questions?	3.1. Are the participants representative of the target population?	3.2. Are measurements appropriate regarding both the outcome and intervention	3.3. Are there complete outcome data	3.4. Are the confounders accounted for in the design and analysis?	3.5. During the study period, is the intervention administered (or exposure occurred) as intended?	Notes
Abbott, 2020	prospective cross-sectional	MMAT - 3	DS	Yes	Yes	Yes	Yes - accept/reject online offering	Yes - although ethnicity not known for 10% participants	No, confounders not expected	Yes	I read this as the outcome measure being related to sociodemographic factors.
Ahrendt, 2013	retrospective cohort	MMAT - 3	LB	No - not clear if this is about multi morboididites, veternens oroverweight people or people in rural areas or all 4.	Yes	No - veterens are not representative of people with medical conditions	Yes, Standards adiposity measurement weight / BMI.	Yes	Yes, adjusted results to control for confounders such as age, diabestes, depression anxiety…	Yes
Batsis, 2021	non-randomised, single arm	MMAT - 3	DS	Yes	Yes	Yes	Yes	Yes, 83% completed, although 13% had data capture issues.	No analysis or design to control for confounding	Yes
Cavallo, 2016	single arm, pre-post	MMAT - 3	LB	Yes	Yes	No - recruitment was via a family planning clinic - which is not representative of low-income women	Yes, Standards adiposity measurement weight / BMI.	No, very high attrition only 12/40 (30%) left at 5 months.	No analysis or design to control for confounding	Yes, altough high attrition and lack of engagement.
Cliffe, 2021	qualiatative	MMAT - 3	DS	Yes	Yes	Yes	Yes, experience of inertvention, qualitatively collected	Yes - qualitatively collected	No, confounders not expected	Yes	I read this as the outcome being patient experience of using remote method
Bernhart, 2023	non-randomised, 2 arm	MMAT-3	AA	Yes	Yes	Yes	Yes	Yes, 90% completed	No analysis or design to control for confounding	Yes
